# Supplementary material for: Extensive Hybridization and Introgression between Melastoma candidum and M. sanguineum
Source: PLoS One. 2014 May 5;9(5):e96680. doi: 10.1371/journal.pone.0096680 (PMC4010499; doi:10.1371/journal.pone.0096680)
Supplement: Table S1 — SSR genotyping data for all individuals of Melastoma sampled in Hainan and Guangdong. Ms, Ma and Mc represent morphologically identified M. sanguineum, M. affine and M. candidum, respectively. HN and GD represent samples from Hainan and Guangdong, respectively. 0 represents missing data. (XLSX) [file pone.0096680.s002.xlsx]

## Sheet: Sheet1
Table S1 SSR genotyping data for all individuals of Melastoma sampled in Hainan and Guangdong. Ms, Ma and Mc represent morphologically identified M. sanguineum, M. affine and M. candidum, respectively. HN and GD represent samples from Hainan and Guangdong, respectively. 0 represents missing data.
Individual	Locus
	C33		C38		C67		C71		C73		C91		C96		C102		G80		G90		G92		G107		G119
Ms01_HN	183	187	202	204	204	206	240	242	195	195	176	180	215	215	182	184	212	212	200	208	248	266	184	184	208	208
Ms02_HN	187	187	202	204	202	202	242	248	195	195	180	180	213	213	182	184	210	210	200	200	248	266	184	184	196	196
Ms03_HN	187	187	202	202	204	204	240	260	195	195	180	180	213	215	184	184	212	214	200	200	248	248	184	184	208	208
Ms04_HN	187	201	202	204	206	206	244	246	193	195	180	194	215	215	184	184	212	212	204	208	246	246	184	184	208	208
Ms05_HN	199	203	202	202	204	204	244	244	195	195	192	196	215	217	184	184	210	212	200	202	246	246	184	184	208	208
Ms06_HN	187	187	202	202	204	206	242	242	195	195	180	180	213	213	184	184	200	210	200	204	246	260	184	184	202	208
Ms07_HN	199	203	202	204	204	206	240	246	193	195	192	196	213	213	184	184	206	212	200	202	244	248	184	184	202	208
Ms08_HN	187	199	202	202	204	206	244	248	195	195	180	192	213	213	184	184	208	208	204	206	248	248	184	184	208	208
Ms09_HN	187	199	202	202	202	206	240	244	195	195	180	192	213	213	184	184	206	212	200	200	244	244	184	184	196	208
Ms10_HN	187	203	202	202	204	206	246	246	195	195	180	196	213	213	184	184	210	212	204	204	244	244	184	184	196	208
Ms11_HN	187	203	202	202	204	206	246	246	195	195	180	196	213	213	184	184	204	210	204	204	244	244	184	184	202	202
Ms12_HN	187	201	204	204	204	206	246	252	195	195	180	194	215	215	184	184	212	212	206	208	254	254	184	184	202	208
Ms13_HN	203	203	202	202	202	202	240	242	195	195	196	196	213	213	184	184	206	206	204	204	244	244	184	184	202	208
Ms14_HN	177	181	202	202	204	206	242	248	195	195	170	174	213	213	182	184	202	210	204	210	248	262	184	184	202	208
Ms15_HN	181	203	202	202	200	204	244	246	193	195	174	196	213	215	184	184	204	210	200	202	244	266	184	184	202	202
Ms16_HN	187	199	202	202	204	206	246	246	195	195	180	192	213	213	184	184	206	210	200	206	244	244	184	184	202	208
Ms17_HN	187	199	202	202	204	206	242	246	195	195	180	192	213	213	184	184	202	212	200	204	244	244	184	184	196	208
Ms18_HN	183	187	202	202	204	204	246	246	195	195	176	180	213	213	184	184	210	212	200	204	264	264	184	184	196	202
Ms19_HN	187	199	202	202	204	206	246	246	195	195	180	192	213	215	184	184	212	212	202	204	244	248	184	184	196	208
Ms20_HN	187	203	202	204	202	206	244	246	195	195	180	196	213	215	184	184	202	212	200	206	244	254	184	184	202	208
Ms21_HN	185	187	202	204	204	206	240	246	195	195	180	180	215	215	184	184	210	212	202	204	262	262	184	184	208	208
Ms22_HN	201	201	202	202	204	204	246	246	195	195	194	194	215	215	184	184	212	212	206	210	244	244	184	184	196	208
Ms23_HN	201	201	202	202	204	206	242	246	195	195	194	194	215	215	184	184	212	212	200	200	244	246	184	184	202	202
Ms01_GD	183	187	202	202	202	202	244	244	195	195	176	180	215	215	180	180	210	210	204	204	248	258	184	184	202	202
Ms02_GD	187	187	202	202	202	202	240	244	195	195	180	180	213	213	192	196	210	214	204	206	258	258	184	184	202	202
Ms03_GD	177	187	202	202	202	202	240	240	195	195	170	180	215	215	184	184	210	212	204	204	258	258	184	184	202	202
Ms04_GD	183	189	202	202	202	206	240	240	195	195	176	182	215	215	184	184	206	210	204	204	258	258	184	184	202	202
Ms05_GD	177	183	202	202	202	202	240	244	195	195	170	176	215	215	182	182	206	206	206	206	258	258	184	184	202	202
Ms06_GD	189	189	202	202	202	202	242	242	195	195	182	182	215	215	182	182	206	206	204	204	258	258	184	184	202	202
Ms07_GD	189	197	202	202	202	202	240	244	195	195	182	192	215	215	184	184	206	210	200	204	258	258	184	184	202	202
Ms08_GD	185	187	202	202	202	202	240	240	195	195	180	182	213	213	184	184	194	204	200	204	258	260	184	184	202	202
Ms09_GD	183	185	202	202	202	202	244	244	195	195	176	178	215	217	184	184	206	210	200	204	248	258	184	184	202	202
Ms10_GD	187	197	202	202	202	202	240	240	195	195	182	192	213	213	182	182	208	210	204	204	258	258	184	184	202	202
Ms11_GD	183	187	202	202	202	202	238	240	193	193	176	180	213	213	184	184	204	204	204	206	252	252	184	184	202	202
Ms12_GD	189	189	202	202	202	206	240	240	195	195	182	182	215	215	182	182	206	210	204	204	248	258	184	184	202	202
Ms13_GD	181	183	202	202	202	202	238	240	195	195	170	180	215	215	184	184	206	210	200	204	252	252	184	184	202	202
Ms14_GD	177	201	202	202	202	202	242	242	195	195	172	194	213	215	184	184	206	208	204	204	258	258	184	184	202	202
Ms15_GD	177	187	202	202	200	200	240	244	195	195	170	180	215	215	186	186	194	210	204	208	258	258	184	184	202	202
Ms16_GD	183	185	202	202	202	202	244	244	195	195	176	178	215	217	184	184	206	210	200	204	248	258	184	184	202	202
Ms17_GD	181	185	202	202	202	202	240	242	195	195	174	178	213	213	184	184	210	210	202	204	148	258	184	184	202	202
Ms18_GD	187	189	202	202	202	202	244	244	195	195	180	182	215	215	182	196	210	210	204	206	258	258	184	184	202	202
Ms19_GD	189	201	202	202	202	206	240	240	195	195	182	194	215	215	184	184	214	214	204	204	258	258	184	184	202	202
Ms20_GD	179	183	202	202	202	206	240	240	195	195	170	182	213	213	184	184	204	208	204	204	252	252	184	184	202	202
Ms21_GD	183	201	202	202	200	206	240	240	195	195	176	194	215	215	182	182	210	214	204	204	258	258	184	184	202	202
Ms22_GD	201	201	202	202	202	202	240	240	195	195	194	194	215	215	182	182	210	210	204	206	258	258	184	184	202	202
Ms23_GD	187	187	202	202	202	202	240	240	195	195	180	180	215	215	184	184	210	210	204	208	258	258	184	184	202	202
Ms24_GD	187	189	202	202	202	202	244	244	195	195	180	182	215	215	184	184	206	212	200	204	258	258	184	184	202	202
Ms25_GD	189	189	202	202	202	202	240	244	195	195	176	194	215	215	182	182	206	212	204	204	258	258	184	184	202	202
Ms26_GD	187	187	202	202	202	202	240	244	195	195	180	180	215	215	184	184	210	210	204	204	258	258	184	184	202	202
Ms27_GD	187	187	202	202	202	202	240	244	195	195	176	180	213	213	184	184	210	212	200	200	258	258	184	186	202	202
Ma01_HN	185	187	202	202	202	204	246	254	195	195	178	180	213	215	184	184	206	212	200	206	254	254	184	184	202	208
Ma02_HN	187	187	202	202	200	204	242	252	195	195	180	180	213	213	184	184	204	212	200	206	248	248	184	184	202	208
Ma03_HN	193	197	202	202	204	204	244	252	191	195	188	192	213	213	184	184	202	202	204	204	244	248	184	184	202	204
Ma04_HN	197	197	202	202	200	200	238	244	191	195	192	192	213	213	184	184	202	204	204	204	248	248	184	184	202	204
Ma05_HN	201	201	202	202	200	206	238	244	191	195	194	194	213	213	184	184	202	208	204	206	244	244	184	184	202	202
Ma06_HN	185	185	202	202	196	200	238	238	195	195	178	178	213	213	184	184	202	216	216	218	0	0	184	184	202	204
Ma07_HN	183	203	202	202	200	204	246	246	195	195	176	196	213	215	184	184	194	210	200	210	244	250	184	184	202	208
Ma08_HN	195	195	202	202	200	202	246	252	195	195	180	180	213	213	182	186	194	204	204	204	244	252	184	184	202	208
Ma09_HN	185	187	202	202	200	206	240	252	195	195	178	180	213	213	184	184	204	210	200	202	248	258	184	184	202	202
Ma10_HN	177	183	202	204	200	204	248	248	195	195	170	176	215	215	184	184	204	206	200	204	248	248	184	184	196	202
Ma11_HN	179	197	202	202	200	206	234	254	195	195	172	192	213	213	184	184	204	204	200	200	250	250	184	184	202	202
Ma12_HN	197	197	202	202	200	200	238	240	191	191	192	192	213	213	184	184	200	204	202	202	250	250	184	184	202	202
Ma13_HN	197	197	202	202	200	200	234	238	195	195	192	192	213	213	184	184	202	202	202	210	0	0	184	184	202	204
Ma14_HN	185	185	202	202	200	200	242	252	195	195	178	178	211	215	186	186	202	202	200	200	252	252	184	184	202	202
Ma15_HN	185	185	202	204	200	202	246	252	195	195	178	178	213	215	184	184	204	208	200	202	248	248	184	184	202	202
Ma16_HN	207	207	202	202	200	200	238	238	195	195	200	200	213	213	184	184	194	202	206	212	250	250	184	184	202	202
Ma17_HN	185	193	202	202	200	200	234	254	195	195	178	188	213	213	184	184	194	202	200	212	262	262	184	184	202	202
Ma18_HN	0	0	202	202	200	200	238	252	195	195	0	0	213	213	184	184	194	202	202	202	238	238	184	184	202	202
Ma19_HN	0	0	202	202	196	204	238	238	195	195	0	0	213	213	184	184	202	202	216	218	248	248	184	184	202	202
Ma20_HN	183	183	202	202	200	200	242	252	195	195	176	176	213	213	184	184	194	202	210	210	248	250	184	184	202	202
Ma21_HN	187	187	202	202	200	204	240	242	195	195	176	180	213	215	182	184	202	204	204	204	244	248	184	184	196	202
Ma22_HN	187	187	202	202	200	204	254	256	195	195	176	180	213	215	184	184	202	210	200	210	252	252	184	184	196	202
Ma23_HN	185	185	202	202	200	204	246	252	195	195	178	178	213	215	184	184	202	210	200	200	252	266	184	184	196	202
Ma24_HN	177	177	202	202	200	200	238	242	195	195	170	170	213	213	184	184	202	204	204	204	250	250	184	184	202	202
Ma01_GD	189	197	202	202	200	202	240	242	195	195	182	192	215	215	184	184	194	206	204	204	258	258	184	184	202	202
Ma02_GD	179	183	202	202	200	202	242	242	195	195	170	176	215	217	184	184	194	210	204	204	248	258	184	184	202	202
Ma03_GD	185	201	202	202	200	202	240	242	195	195	178	194	215	215	184	184	194	210	204	204	248	258	184	184	202	202
Ma04_GD	183	185	202	202	200	202	242	242	195	195	176	178	215	215	184	184	204	206	204	204	248	258	184	184	202	202
Ma05_GD	179	187	202	202	200	202	240	252	195	195	170	180	213	215	184	184	204	212	204	204	248	258	184	184	202	202
Ma06_GD	187	187	202	202	200	202	242	252	195	195	176	180	213	215	184	184	194	206	204	204	248	258	184	184	202	202
Ma07_GD	189	201	202	202	202	202	240	242	195	195	184	194	215	217	184	184	206	206	204	206	258	258	184	184	202	202
Ma08_GD	185	197	202	202	200	200	240	242	195	195	178	192	217	217	184	184	194	194	200	204	248	258	184	184	202	202
Ma09_GD	197	197	202	202	200	202	242	254	195	195	192	192	215	217	184	184	194	212	204	204	248	258	184	184	202	202
Ma10_GD	183	187	202	202	200	202	244	244	195	195	176	180	215	217	184	184	210	210	200	204	258	258	184	184	202	202
Ma11_GD	185	201	202	202	200	202	244	254	195	195	178	194	215	215	184	184	194	212	204	204	248	258	184	184	202	202
Ma12_GD	185	187	202	202	200	202	244	254	195	195	178	180	215	215	182	182	204	212	204	204	250	258	184	184	202	202
Ma13_GD	187	189	202	202	200	202	244	244	195	195	180	182	213	213	184	184	194	210	204	204	248	258	184	184	202	202
Ma14_GD	185	185	202	202	200	200	240	242	195	195	178	178	215	215	184	184	212	212	204	204	258	258	184	184	202	202
Ma15_GD	179	183	202	202	200	200	240	242	195	195	170	176	215	217	184	184	204	206	204	204	248	258	184	184	202	202
Ma16_GD	187	189	202	202	200	202	240	242	195	195	180	182	211	213	184	184	194	206	204	204	248	250	184	184	202	202
Ma17_GD	185	197	202	202	200	202	244	252	195	195	178	192	215	215	182	184	210	212	204	204	248	258	184	184	202	202
Ma18_GD	187	187	202	202	200	200	240	240	195	195	180	180	215	215	184	184	204	212	200	204	248	258	184	184	202	202
Ma19_GD	179	179	202	202	200	202	242	242	195	195	172	172	215	217	184	184	194	210	204	204	258	258	184	184	202	202
Ma20_GD	197	197	202	202	200	202	240	242	195	195	192	192	215	215	184	184	210	210	204	204	258	258	184	184	202	202
Ma21_GD	189	189	202	202	200	202	242	252	195	195	176	182	215	215	184	184	206	212	200	200	248	258	184	184	202	202
Ma22_GD	177	185	202	202	200	202	244	244	195	195	170	178	215	215	184	184	204	206	204	204	258	258	184	184	202	202
Ma23_GD	179	185	202	202	200	200	244	244	195	195	172	178	215	215	184	184	194	210	204	204	258	258	184	184	202	202
Mc01_HN	183	183	202	202	200	200	252	252	195	195	176	176	213	215	184	184	194	202	200	204	248	248	184	184	202	202
Mc02_HN	183	209	202	202	200	200	242	254	195	195	176	202	211	215	184	184	202	202	200	200	248	248	184	184	202	202
Mc03_HN	183	183	202	202	200	200	254	254	195	195	176	176	215	215	184	184	202	204	200	204	248	262	184	184	202	202
Mc04_HN	185	185	202	202	200	200	242	254	195	195	178	178	211	215	184	184	194	202	200	204	248	252	184	184	202	202
Mc05_HN	185	185	202	202	200	200	254	254	195	195	178	178	215	215	184	184	202	202	200	200	248	262	184	184	202	202
Mc06_HN	185	187	202	202	200	200	252	252	195	195	178	180	211	213	184	186	202	202	204	206	248	252	184	184	202	202
Mc07_HN	183	209	202	202	200	200	238	254	193	195	176	202	215	215	184	184	194	202	200	204	246	248	184	184	202	202
Mc08_HN	187	209	202	202	200	200	252	252	195	195	180	202	213	215	184	184	202	204	200	204	246	248	184	184	202	202
Mc09_HN	185	185	202	202	200	200	242	252	195	195	178	178	213	215	184	184	194	204	200	204	248	252	184	184	202	202
Mc10_HN	187	187	202	202	200	200	252	252	195	195	176	180	213	215	184	184	202	202	200	200	248	248	184	184	202	202
Mc11_HN	183	183	202	202	200	200	252	252	195	195	176	176	213	215	184	184	202	204	200	204	248	252	184	184	202	202
Mc12_HN	187	187	202	202	200	200	252	252	195	195	180	180	213	215	184	184	202	202	200	200	248	262	184	184	202	202
Mc13_HN	185	187	202	202	200	200	238	242	195	195	178	180	213	215	184	184	194	204	200	200	248	262	184	184	202	202
Mc14_HN	183	183	202	202	200	200	254	254	195	195	176	176	213	215	184	186	202	204	200	204	248	248	184	184	202	202
Mc15_HN	185	209	202	202	200	200	252	252	195	195	178	202	213	215	184	184	202	202	200	204	248	262	184	184	202	202
Mc16_HN	185	185	202	202	200	200	254	254	195	195	178	178	215	215	184	184	202	204	200	200	248	248	184	184	202	202
Mc17_HN	183	183	202	202	200	200	252	252	195	195	176	176	215	215	184	184	202	206	200	204	248	252	184	184	202	202
Mc18_HN	181	209	202	202	200	200	254	254	195	195	176	204	213	215	184	184	202	210	200	204	248	248	184	184	202	202
Mc19_HN	185	185	202	202	200	200	252	254	195	195	178	178	213	213	184	186	202	202	200	200	248	252	184	184	202	202
Mc20_HN	185	185	202	202	200	200	242	242	195	195	178	178	213	215	184	184	196	202	200	200	248	256	184	184	202	202
Mc21_HN	183	183	202	202	198	200	254	254	195	195	176	176	213	215	184	184	194	194	200	200	248	248	184	184	202	202
Mc22_HN	185	185	202	202	200	200	254	254	195	195	178	178	211	215	184	184	194	210	200	200	248	262	184	184	202	202
Mc23_HN	183	183	202	202	200	200	254	254	195	195	176	176	211	215	184	184	202	202	200	200	248	252	184	184	202	202
Mc24_HN	185	185	202	202	200	200	238	252	195	195	178	178	213	213	184	184	194	194	200	200	248	248	184	184	202	202
Mc01_GD	185	185	202	202	200	200	242	252	195	195	178	178	215	215	184	184	194	194	204	204	248	248	184	184	202	202
Mc02_GD	179	179	202	202	200	200	252	252	195	195	170	170	217	217	184	184	194	204	204	204	248	262	184	184	202	202
Mc03_GD	179	183	202	202	200	200	244	244	195	195	170	176	215	215	184	184	194	214	204	204	248	248	184	184	202	202
Mc04_GD	179	183	202	202	200	200	242	252	195	195	170	176	215	215	184	184	194	194	204	204	248	248	184	184	202	202
Mc05_GD	197	197	202	202	200	200	242	252	195	195	176	192	213	215	184	184	194	204	204	204	248	250	184	184	202	202
Mc06_GD	179	197	202	202	200	200	242	242	195	195	170	192	213	215	184	184	194	204	204	204	248	248	184	184	202	202
Mc07_GD	183	189	202	202	200	200	242	252	195	195	176	184	215	215	184	184	194	214	204	204	248	258	184	184	202	202
Mc08_GD	179	185	202	202	200	200	242	242	195	195	170	178	213	213	184	184	204	206	204	204	248	258	184	184	202	202
Mc09_GD	187	197	202	202	200	202	242	242	195	195	180	192	213	215	184	184	204	210	204	204	248	248	184	184	202	202
Mc10_GD	179	185	202	202	200	200	242	242	195	195	170	178	215	215	184	184	194	206	204	204	248	248	184	184	202	202
Mc11_GD	183	185	202	202	200	200	242	252	195	195	176	178	215	215	184	184	194	194	204	204	248	250	184	184	202	202
Mc12_GD	183	189	202	202	200	200	244	244	195	195	176	184	213	213	184	184	194	204	204	204	248	248	184	184	202	202
Mc13_GD	179	183	202	202	200	200	242	252	195	195	170	176	213	215	184	184	194	204	204	204	248	258	184	184	202	202
Mc14_GD	185	185	202	202	200	206	242	252	195	195	178	178	213	215	184	184	204	210	204	204	248	248	184	184	202	202
Mc15_GD	179	183	202	202	200	200	242	242	195	195	172	176	215	215	184	184	194	204	204	204	248	248	184	184	202	202
Mc16_GD	185	197	202	202	200	200	242	254	195	195	178	192	215	215	184	184	194	194	204	204	248	248	184	184	202	202
Mc17_GD	185	185	202	202	200	200	252	252	195	195	178	178	215	217	184	184	204	212	204	204	248	248	184	184	202	202
Mc18_GD	179	183	202	202	200	200	242	242	195	195	170	176	215	217	184	184	194	194	204	204	248	248	184	184	202	202
Mc19_GD	187	189	202	202	200	200	252	252	195	195	180	184	213	215	184	184	204	204	204	204	248	262	184	184	202	202
Mc20_GD	185	197	202	202	200	200	242	242	195	195	178	192	213	215	184	184	194	204	204	204	248	258	184	184	202	202
Mc21_GD	183	185	202	202	200	200	242	252	195	195	176	178	213	215	184	184	194	214	204	204	248	248	184	184	202	202
Mc22_GD	183	183	202	202	200	200	242	252	195	195	178	178	213	217	184	184	194	194	204	204	248	258	184	184	202	202
