# Supplementary material for: Extensive Hybridization and Introgression between Melastoma candidum and M. sanguineum
Source: PLoS One. 2014 May 5;9(5):e96680. doi: 10.1371/journal.pone.0096680 (PMC4010499; doi:10.1371/journal.pone.0096680)
Supplement: Table S2 — Genetic analysis of all individuals of Melastoma sampled from Hainan and Guangdong. Probabilities are given for membership in the STRUCTURE clusters and in the NEWHYBRIDS genotypic classes. Ms, Ma and Mc represent morphologically identified M. sanguineum, M. affine and M. candidum, respectively. HN and GD represent samples from Hainan and Guangdong, respectively. Chlorotypes G and C correspond to G-type and C-type, respectively, in the text. (XLSX) [file pone.0096680.s003.xlsx]

## Sheet: S
Table S3 Genetic analysis of all individuals of Melastoma sampled from Hainan and Guangdong. Probabilities are given for membership in the STRUCTURE clusters and in the NEWHYBRIDS genotypic classes. Ms, Ma and Mc represent morphologically identified M. sanguineum, M. affine and M. candidum, respectively. HN and GD represent samples from Hainan and Guangdong, respectively. Chlorotypes G and C corr…
Individual	STRUCTURE Analysis			Individual	NEWHYBRIDS Analysis						Chlorotype
	Ms cluster	Mc cluster			Ms	Mc	F1	F2	Ms BC	Mc BC
Ms01_HN	0.945	0.055		Ms01_HN	0.9637	0	0	0.0108	0.0255	0	G
Ms02_HN	0.967	0.033		Ms02_HN	0.99433	0	0	0.00136	0.00431	0	G
Ms03_HN	0.944	0.056		Ms03_HN	0.97716	0	0	0.01546	0.00738	0	G
Ms04_HN	0.983	0.017		Ms04_HN	0.99948	0	0	0.0001	0.00041	0	G
Ms05_HN	0.97	0.03		Ms05_HN	0.99444	0	0	0.00206	0.0035	0	G
Ms06_HN	0.947	0.053		Ms06_HN	0.94242	2e-05	2e-05	0.04143	0.01612	0	G
Ms07_HN	0.966	0.034		Ms07_HN	0.98937	0	0	0.00379	0.00684	0	G
Ms08_HN	0.951	0.049		Ms08_HN	0.98409	0	0	0.00948	0.00643	0	G
Ms09_HN	0.975	0.025		Ms09_HN	0.99765	0	0	0.00068	0.00166	0	G
Ms10_HN	0.98	0.02		Ms10_HN	0.999	1e-05	0	0.00022	0.00078	0	G
Ms11_HN	0.946	0.054		Ms11_HN	0.88283	2e-05	0	0.06478	0.05236	1e-05	G
Ms12_HN	0.951	0.049		Ms12_HN	0.97428	0	0	0.00386	0.02186	0	G
Ms13_HN	0.971	0.029		Ms13_HN	0.9954	2e-05	0	0.00153	0.00305	0	G
Ms14_HN	0.709	0.291		Ms14_HN	0.00662	0	0.01667	0.93338	0.03081	0.01252	G
Ms15_HN	0.852	0.148		Ms15_HN	0.04875	0	0.00261	0.78191	0.16654	0.00019	G
Ms16_HN	0.976	0.024		Ms16_HN	0.99738	0	0	0.00067	0.00194	0	G
Ms17_HN	0.92	0.08		Ms17_HN	0.93447	0	0	0.03163	0.0339	0	G
Ms18_HN	0.948	0.052		Ms18_HN	0.9713	0	0	0.01394	0.01475	0	G
Ms19_HN	0.967	0.033		Ms19_HN	0.99278	0	0	0.00241	0.00481	0	G
Ms20_HN	0.948	0.052		Ms20_HN	0.98387	0	0	0.00323	0.0129	0	G
Ms21_HN	0.857	0.143		Ms21_HN	0.08906	0	0	0.85551	0.05543	0	G
Ms22_HN	0.978	0.022		Ms22_HN	0.99732	0	0	0.0005	0.00218	0	G
Ms23_HN	0.966	0.034		Ms23_HN	0.99187	0	0	0.00368	0.00444	0	G
Ms01_GD	0.929	0.071		Ms01_GD	0.93027	0	1e-05	0.0403	0.02943	0	G
Ms02_GD	0.978	0.022		Ms02_GD	0.99849	0	0	0.00034	0.00117	0	C
Ms03_GD	0.951	0.049		Ms03_GD	0.96756	0	0	0.01753	0.01492	0	C
Ms04_GD	0.945	0.055		Ms04_GD	0.9542	0	2e-05	0.02683	0.01895	0	C
Ms05_GD	0.941	0.059		Ms05_GD	0.95082	0	0	0.03445	0.01474	0	C
Ms06_GD	0.968	0.032		Ms06_GD	0.99461	0	0	0.00244	0.00295	0	C
Ms07_GD	0.943	0.057		Ms07_GD	0.95875	0	0	0.02437	0.01687	0	C
Ms08_GD	0.639	0.361		Ms08_GD	0.00101	0	0	0.96697	0.03202	0	C
Ms09_GD	0.564	0.436		Ms09_GD	6e-05	2e-05	4e-05	0.98936	0.0102	0.00032	C
Ms10_GD	0.949	0.051		Ms10_GD	0.98596	0	0	0.00553	0.00851	0	C
Ms11_GD	0.489	0.511		Ms11_GD	1e-05	9e-05	1e-05	0.99736	0.00029	0.00225	C
Ms12_GD	0.97	0.03		Ms12_GD	0.99579	0	0	0.00119	0.00301	0	G
Ms13_GD	0.604	0.396		Ms13_GD	8e-05	2e-05	3e-05	0.99695	0.00183	0.0011	C
Ms14_GD	0.898	0.102		Ms14_GD	0.73118	0	4e-05	0.2186	0.05017	1e-05	C
Ms15_GD	0.606	0.394		Ms15_GD	5e-05	0	6e-05	0.9956	0.00063	0.00365	C
Ms16_GD	0.563	0.437		Ms16_GD	6e-05	2e-05	4e-05	0.98936	0.0102	0.00032	C
Ms17_GD	0.676	0.324		Ms17_GD	0.0002	2e-05	0.00014	0.96814	0.03119	0.00032	C
Ms18_GD	0.98	0.02		Ms18_GD	0.99917	0	0	0.00013	0.00071	0	C
Ms19_GD	0.973	0.027		Ms19_GD	0.99585	0	0	0.00172	0.00242	0	C
Ms20_GD	0.531	0.469		Ms20_GD	3e-05	2e-05	8e-05	0.99448	0.00094	0.00445	C
Ms21_GD	0.958	0.042		Ms21_GD	0.34183	0	0.00024	0.44978	0.20813	1e-05	C
Ms22_GD	0.98	0.02		Ms22_GD	0.99923	0	0	0.00014	0.00063	0	C
Ms23_GD	0.977	0.023		Ms23_GD	0.99818	0	0	0.00045	0.00137	0	C
Ms24_GD	0.973	0.027		Ms24_GD	0.99673	0	0	0.00115	0.00212	0	C
Ms25_GD	0.972	0.028		Ms25_GD	0.99661	0	0	0.0009	0.00249	0	C
Ms26_GD	0.974	0.026		Ms26_GD	0.99722	0	0	0.00092	0.00186	0	G
Ms27_GD	0.962	0.038		Ms27_GD	0.9864	0	0	0.00693	0.00667	0	C
Ma01_HN	0.688	0.312		Ma01_HN	0.00016	0	0.00064	0.73515	0.26403	1e-05	C
Ma02_HN	0.625	0.375		Ma02_HN	0.00126	0	0.00139	0.95899	0.03809	0.00027	G
Ma03_HN	0.316	0.684		Ma03_HN	0	0.00472	0.00165	0.90556	0.00058	0.08749	G
Ma04_HN	0.056	0.944		Ma04_HN	0	0.93475	1e-05	0.019	0	0.04625	C
Ma05_HN	0.725	0.275		Ma05_HN	0.00283	0	0	0.84082	0.15635	0	U
Ma06_HN	0.027	0.973		Ma06_HN	0	0.99733	0	0.00029	0	0.00238	C
Ma07_HN	0.641	0.359		Ma07_HN	3e-05	5e-05	0.01443	0.88017	0.10466	0.00066	C
Ma08_HN	0.586	0.414		Ma08_HN	0	0	0.00068	0.98458	0.01329	0.00145	C
Ma09_HN	0.472	0.528		Ma09_HN	0	0.00022	0.42495	0.46176	0.01579	0.09727	C
Ma10_HN	0.538	0.462		Ma10_HN	0.00064	0.0002	0.00777	0.95846	0.01942	0.01352	G
Ma11_HN	0.066	0.934		Ma11_HN	0	0.92285	0	0.0178	0	0.05935	G
Ma12_HN	0.132	0.868		Ma12_HN	0	0.75536	0	0.09075	0	0.15389	C
Ma13_HN	0.034	0.966		Ma13_HN	0	0.9909	0	0.00238	0	0.00672	G
Ma14_HN	0.019	0.981		Ma14_HN	0	0.99899	0	8e-05	0	0.00093	C
Ma15_HN	0.301	0.699		Ma15_HN	0	0.00015	2e-05	0.66086	0	0.33897	C
Ma16_HN	0.061	0.939		Ma16_HN	0	0.9593	0	0.00528	0	0.03542	G
Ma17_HN	0.025	0.975		Ma17_HN	0	0.99775	0	0.00023	0	0.00202	G
Ma18_HN	0.044	0.956		Ma18_HN	0	0.98783	0	0.00443	0	0.00775	G
Ma19_HN	0.088	0.912		Ma19_HN	0	0.75543	1e-05	0.09631	0	0.14825	G
Ma20_HN	0.026	0.974		Ma20_HN	0	0.99613	0	0.00073	0	0.00314	C
Ma21_HN	0.659	0.341		Ma21_HN	0.00426	0	0.00505	0.94338	0.04675	0.00055	C
Ma22_HN	0.51	0.49		Ma22_HN	0	7e-05	0.00067	0.99407	0.00179	0.0034	C
Ma23_HN	0.35	0.65		Ma23_HN	0	9e-05	8e-05	0.73256	0	0.26726	G
Ma24_HN	0.076	0.924		Ma24_HN	0	0.96885	0	0.0211	0	0.01004	U
Ma01_GD	0.668	0.332		Ma01_GD	0.001	0	0.10339	0.78451	0.09995	0.01116	C
Ma02_GD	0.226	0.774		Ma02_GD	0	0.04118	0.03481	0.55376	0.00085	0.3694	C
Ma03_GD	0.508	0.492		Ma03_GD	0	0	0.41056	0.49814	0.02707	0.06422	C
Ma04_GD	0.214	0.786		Ma04_GD	0	0.05175	0.02253	0.58472	0.00071	0.3403	C
Ma05_GD	0.506	0.494		Ma05_GD	1e-05	0	0.42445	0.48356	0.02529	0.06669	G
Ma06_GD	0.516	0.484		Ma06_GD	3e-05	4e-05	0.0113	0.95428	0.03154	0.00279	C
Ma07_GD	0.942	0.058		Ma07_GD	0.97953	0	0	0.01076	0.00971	0	C
Ma08_GD	0.109	0.891		Ma08_GD	0	0.7626	0	0.07887	0	0.15853	G
Ma09_GD	0.274	0.726		Ma09_GD	0	0.01225	0.05565	0.6164	0.00218	0.31352	C
Ma10_GD	0.793	0.207		Ma10_GD	0.12035	0	0.00669	0.72476	0.14743	0.00077	C
Ma11_GD	0.476	0.524		Ma11_GD	0	0	0.45611	0.44622	0.01875	0.07893	C
Ma12_GD	0.52	0.48		Ma12_GD	1e-05	0	0.05571	0.87328	0.06834	0.00267	G
Ma13_GD	0.754	0.246		Ma13_GD	0.00471	0	0.00069	0.82853	0.16605	2e-05	C
Ma14_GD	0.419	0.581		Ma14_GD	2e-05	0.00579	0	0.98251	0	0.01168	C
Ma15_GD	0.187	0.813		Ma15_GD	0	0.43435	0.00069	0.31356	2e-05	0.25137	C
Ma16_GD	0.551	0.449		Ma16_GD	0	1e-05	0.00056	0.98233	0.01687	0.00023	G
Ma17_GD	0.49	0.51		Ma17_GD	0	1e-05	0.01734	0.94707	0.01167	0.02391	C
Ma18_GD	0.688	0.312		Ma18_GD	0.00446	0	2e-05	0.99021	0.00525	5e-05	G
Ma19_GD	0.309	0.691		Ma19_GD	0	0.01293	0.00071	0.83656	0.00023	0.14957	C
Ma20_GD	0.672	0.328		Ma20_GD	0.02917	4e-05	0.00595	0.90742	0.05055	0.00686	C
Ma21_GD	0.629	0.371		Ma21_GD	0.00517	0	0.0016	0.93713	0.05543	0.00067	C
Ma22_GD	0.589	0.411		Ma22_GD	2e-05	0.0003	0.00817	0.95695	0.0149	0.01965	C
Ma23_GD	0.34	0.66		Ma23_GD	0	0.04808	0	0.90686	1e-05	0.04505	G
Mc01_HN	0.023	0.977		Mc01_HN	0	0.99602	0	0.00062	0	0.00336	C
Mc02_HN	0.021	0.979		Mc02_HN	0	0.99728	0	0.00029	0	0.00243	C
Mc03_HN	0.024	0.976		Mc03_HN	0	0.99598	0	0.00064	0	0.00338	C
Mc04_HN	0.02	0.98		Mc04_HN	0	0.99807	0	0.00017	0	0.00176	C
Mc05_HN	0.021	0.979		Mc05_HN	1e-05	0.99779	0	0.00022	0	0.00197	G
Mc06_HN	0.173	0.827		Mc06_HN	0	0.10494	3e-05	0.33927	0	0.55575	C
Mc07_HN	0.092	0.908		Mc07_HN	0	0.7966	0	0.06726	0	0.13614	C
Mc08_HN	0.211	0.789		Mc08_HN	0	0.08727	0.00022	0.47475	0	0.43776	C
Mc09_HN	0.022	0.978		Mc09_HN	0	0.99745	0	0.00028	0	0.00227	C
Mc10_HN	0.224	0.776		Mc10_HN	1e-05	0.07693	0	0.91173	1e-05	0.01132	C
Mc11_HN	0.023	0.977		Mc11_HN	0	0.99623	0	0.00057	0	0.0032	C
Mc12_HN	0.223	0.777		Mc12_HN	2e-05	0.04059	0	0.9577	1e-05	0.00168	G
Mc13_HN	0.148	0.852		Mc13_HN	0	0.11425	9e-05	0.35399	0	0.53166	C
Mc14_HN	0.023	0.977		Mc14_HN	0	0.99698	0	0.00038	0	0.00265	C
Mc15_HN	0.022	0.978		Mc15_HN	0	0.99766	0	0.00025	0	0.00209	C
Mc16_HN	0.022	0.978		Mc16_HN	0	0.99767	0	0.00026	0	0.00207	G
Mc17_HN	0.044	0.956		Mc17_HN	0	0.97526	0	0.00604	0	0.01871	C
Mc18_HN	0.124	0.876		Mc18_HN	0	0.92473	0	0.02167	0	0.0536	C
Mc19_HN	0.02	0.98		Mc19_HN	0	0.99853	0	0.00012	0	0.00135	C
Mc20_HN	0.031	0.969		Mc20_HN	0	0.99556	0	0.00073	0	0.00371	C
Mc21_HN	0.026	0.974		Mc21_HN	0	0.9951	0	0.00084	0	0.00405	G
Mc22_HN	0.051	0.949		Mc22_HN	1e-05	0.97968	0	0.00194	0	0.01836	C
Mc23_HN	0.021	0.979		Mc23_HN	0	0.99745	0	0.00027	0	0.00228	G
Mc24_HN	0.021	0.979		Mc24_HN	0	0.9981	0	0.00018	0	0.00172	C
Mc01_GD	0.023	0.977		Mc01_GD	0	0.99688	0	0.00041	0	0.0027	C
Mc02_GD	0.021	0.979		Mc02_GD	0	0.99805	0	0.00021	0	0.00174	C
Mc03_GD	0.149	0.851		Mc03_GD	0	0.59142	3e-05	0.34548	1e-05	0.06305	C
Mc04_GD	0.025	0.975		Mc04_GD	0	0.99541	0	0.00078	0	0.0038	C
Mc05_GD	0.026	0.974		Mc05_GD	0	0.99416	0	0.00113	0	0.00471	C
Mc06_GD	0.027	0.973		Mc06_GD	0	0.99343	0	0.00137	0	0.0052	C
Mc07_GD	0.22	0.78		Mc07_GD	0	0.03836	0.00452	0.69761	0.00019	0.25931	C
Mc08_GD	0.08	0.92		Mc08_GD	0	0.88519	0	0.04121	0	0.0736	C
Mc09_GD	0.416	0.584		Mc09_GD	0.0002	0.00051	0.09329	0.75408	0.0108	0.14113	C
Mc10_GD	0.046	0.954		Mc10_GD	0	0.97355	0	0.00653	0	0.01992	C
Mc11_GD	0.023	0.977		Mc11_GD	0	0.99624	0	0.00055	0	0.00321	C
Mc12_GD	0.238	0.762		Mc12_GD	0	0.03935	9e-05	0.83293	3e-05	0.1276	C
Mc13_GD	0.044	0.956		Mc13_GD	0	0.97416	0	0.00649	0	0.01936	C
Mc14_GD	0.124	0.876		Mc14_GD	0	0.71885	0	0.09961	0	0.18154	C
Mc15_GD	0.027	0.973		Mc15_GD	0	0.99255	0	0.00174	0	0.0057	C
Mc16_GD	0.025	0.975		Mc16_GD	0	0.99483	0	0.00088	0	0.00429	C
Mc17_GD	0.071	0.929		Mc17_GD	0	0.8129	0	0.03685	0	0.15025	C
Mc18_GD	0.024	0.976		Mc18_GD	0	0.99573	0	0.00067	0	0.0036	C
Mc19_GD	0.272	0.728		Mc19_GD	0	0.01323	0	0.97967	1e-05	0.00709	C
Mc20_GD	0.048	0.952		Mc20_GD	0	0.96436	0	0.01047	0	0.02517	C
Mc21_GD	0.041	0.959		Mc21_GD	0	0.9672	0	0.00844	0	0.02436	C
Mc22_GD	0.038	0.962		Mc22_GD	0	0.98336	0	0.00313	0	0.01352	C
