# Supplementary material for: Extensive Hybridization and Introgression between Melastoma candidum and M. sanguineum
Source: PLoS One. 2014 May 5;9(5):e96680. doi: 10.1371/journal.pone.0096680 (PMC4010499; doi:10.1371/journal.pone.0096680)
Supplement: Table S3 — Genetic analysis of all individuals of Melastoma sampled in Hainan in the study. Probabilities are given for membership in the STRUCTURE clusters and in the NEWHYBRIDS genotypic classes. Ms, Ma and Mc represent morphologically identified M. sanguineum, M. affine and M. candidum, respectively. Chlorotypes G and C correspond to G-type and C-type, respectively, in the text. (XLSX) [file pone.0096680.s004.xlsx]

## Sheet: 0308_run_2_f
Table S4 Genetic analysis of all individuals of Melastoma sampled in Hainan in the study. Probabilities are given for membership in the STRUCTURE clusters and in the NEWHYBRIDS genotypic classes.Ms, Ma and Mc represent morphologically identified M. sanguineum, M. affine and M. candidum, respectively. Chlorotypes G and C correspond to G-type and C-type, respectively, in the text.
Individual	STRUCTURE Analysis			Individual	NEWHYBRIDS Analysis						Chlopotype
	Ms cluster	Mc cluster			Ms	Mc	F1	F2	Ms BC	Mc BC
Ms01	0.943	0.057		Ms01	0.23239	0	0	0.05999	0.70762	0	G
Ms02	0.987	0.013		Ms02	0.98111	0	0	0.00045	0.01845	0	G
Ms03	0.978	0.022		Ms03	0.95326	0	0	0.00515	0.04158	0	G
Ms04	0.992	0.008		Ms04	0.99681	0	0	3e-05	0.00315	0	G
Ms05	0.989	0.011		Ms05	0.99136	0	0	0.00017	0.00846	0	G
Ms06	0.977	0.023		Ms06	0.91019	0	3e-05	0.00984	0.07993	1e-05	G
Ms07	0.986	0.014		Ms07	0.97134	0	0	0.00062	0.02804	0	G
Ms08	0.984	0.016		Ms08	0.97888	0	0	0.00111	0.02002	0	G
Ms09	0.989	0.011		Ms09	0.99048	0	0	0.00022	0.0093	0	G
Ms10	0.991	0.009		Ms10	0.99562	0	0	6e-05	0.00432	0	G
Ms11	0.98	0.02		Ms11	0.88846	0	0	0.01753	0.09401	0	G
Ms12	0.977	0.023		Ms12	0.83783	0	0	0.00258	0.15959	0	G
Ms13	0.988	0.012		Ms13	0.98407	0	0	0.0004	0.01553	0	G
Ms14	0.794	0.206		Ms14	0.01651	1e-05	0.00707	0.61048	0.34681	0.01911	G
Ms15	0.913	0.087		Ms15	0.04863	0	0.00018	0.30008	0.65106	5e-05	G
Ms16	0.987	0.013		Ms16	0.98164	0	0	0.00043	0.01793	0	G
Ms17	0.977	0.023		Ms17	0.879	0	0	0.00467	0.11633	0	G
Ms18	0.927	0.073		Ms18	0.21269	0	0	0.1158	0.67151	0	G
Ms19	0.988	0.012		Ms19	0.98491	0	0	0.00034	0.01475	0	G
Ms20	0.978	0.022		Ms20	0.87688	0	0	0.00277	0.12035	0	G
Ms21	0.929	0.071		Ms21	0.31784	0	0	0.28773	0.39442	0	G
Ms22	0.99	0.01		Ms22	0.99163	0	0	0.00014	0.00823	0	G
Ms23	0.98	0.02		Ms23	0.95158	0	0	0.0052	0.04322	0	G
Ma01	0.68	0.32		Ma01	0.0007	0	0.00011	0.24751	0.75167	1e-05	C
Ma02	0.745	0.255		Ma02	0.00456	0	0.02268	0.45625	0.49379	0.02273	G
Ma03	0.377	0.623		Ma03	4e-05	0.00344	0.0008	0.78457	0.01475	0.1964	G
Ma04	0.07	0.93		Ma04	0	0.7572	0	0.09916	5e-05	0.14359	C
Ma05	0.771	0.229		Ma05	0.00143	0	0	0.34093	0.65764	0	U
Ma06	0.014	0.986		Ma06	0	0.99805	0	0.00011	0	0.00184	C
Ma07	0.624	0.376		Ma07	1e-05	0	0.00851	0.44535	0.54473	0.0014	C
Ma08	0.611	0.389		Ma08	1e-05	0	0.01068	0.55382	0.39184	0.04364	C
Ma09	0.382	0.618		Ma09	0	0.03763	0.12222	0.44088	0.10952	0.28975	C
Ma10	0.554	0.446		Ma10	4e-05	0.00146	0.00154	0.82051	0.05994	0.11652	G
Ma11	0.077	0.923		Ma11	0	0.81866	1e-05	0.04228	2e-05	0.13903	G
Ma12	0.125	0.875		Ma12	0	0.5391	0	0.22784	3e-05	0.23303	C
Ma13	0.032	0.968		Ma13	0	0.97257	0	0.01821	0	0.00922	G
Ma14	0.009	0.991		Ma14	0	0.9994	0	1e-05	0	0.00059	C
Ma15	0.291	0.709		Ma15	0	0.00069	0.00021	0.54551	0.00012	0.45348	C
Ma16	0.021	0.979		Ma16	0	0.99542	0	0.00027	0	0.00432	G
Ma17	0.015	0.985		Ma17	0	0.998	0	0.00011	0	0.0019	G
Ma18	0.023	0.977		Ma18	0	0.98987	0	0.00349	0	0.00664	G
Ma19	0.054	0.946		Ma19	0	0.85124	1e-05	0.0429	1e-05	0.10584	G
Ma20	0.014	0.986		Ma20	0	0.99725	0	0.00025	0	0.0025	C
Ma21	0.742	0.258		Ma21	0.0017	0	0.03348	0.46956	0.47151	0.02374	C
Ma22	0.411	0.589		Ma22	0	0.00755	0.0081	0.66493	0.01559	0.30382	C
Ma23	0.323	0.677		Ma23	0	0.00021	0.00081	0.54197	0.00021	0.4568	G
Ma24	0.062	0.938		Ma24	0	0.99149	0	0.00298	0	0.00552	U
Mc01	0.011	0.989		Mc01	0	0.99839	0	7e-05	0	0.00154	C
Mc02	0.011	0.989		Mc02	0	0.99855	0	5e-05	0	0.00141	C
Mc03	0.012	0.988		Mc03	0	0.99838	0	6e-05	0	0.00155	C
Mc04	0.01	0.99		Mc04	0	0.99849	0	4e-05	0	0.00146	C
Mc05	0.01	0.99		Mc05	0	0.99893	0	3e-05	0	0.00104	G
Mc06	0.048	0.952		Mc06	0	0.95561	0	0.00455	0	0.03984	C
Mc07	0.04	0.96		Mc07	0	0.97024	0	0.00287	0	0.02689	C
Mc08	0.076	0.924		Mc08	0	0.8868	1e-05	0.02401	0	0.08917	C
Mc09	0.012	0.988		Mc09	0	0.99762	0	0.00011	0	0.00227	C
Mc10	0.058	0.942		Mc10	0	0.94966	0	0.01844	0	0.0319	C
Mc11	0.011	0.989		Mc11	0	0.99839	0	7e-05	0	0.00155	C
Mc12	0.058	0.942		Mc12	0	0.85806	0	0.09538	1e-05	0.04654	G
Mc13	0.041	0.959		Mc13	0	0.96316	0	0.00446	0	0.03238	C
Mc14	0.011	0.989		Mc14	0	0.99863	0	4e-05	0	0.00132	C
Mc15	0.011	0.989		Mc15	0	0.99842	0	6e-05	0	0.00152	C
Mc16	0.01	0.99		Mc16	0	0.99879	0	4e-05	0	0.00117	G
Mc17	0.03	0.97		Mc17	0	0.96059	0	0.00379	0	0.03562	C
Mc18	0.056	0.944		Mc18	0	0.92888	0	0.00722	0	0.0639	C
Mc19	0.01	0.99		Mc19	0	0.99913	0	2e-05	0	0.00085	C
Mc20	0.018	0.982		Mc20	0	0.99613	0	0.00036	0	0.00351	C
Mc21	0.012	0.988		Mc21	0	0.99828	0	8e-05	0	0.00164	G
Mc22	0.018	0.982		Mc22	0	0.9906	0	0.00026	0	0.00914	C
Mc23	0.009	0.991		Mc23	0	0.99923	0	2e-05	0	0.00076	G
Mc24	0.01	0.99		Mc24	0	0.9988	0	4e-05	0	0.00115	C
