# Supplementary material for: Extensive Hybridization and Introgression between Melastoma candidum and M. sanguineum
Source: PLoS One. 2014 May 5;9(5):e96680. doi: 10.1371/journal.pone.0096680 (PMC4010499; doi:10.1371/journal.pone.0096680)
Supplement: Table S4 — Genetic analysis of all individuals of Melastoma sampled in Guangdong in the study. Probabilities are given for membership in the STRUCTURE clusters and in the NEWHYBRIDS genotypic classes. Ms, Ma and Mc represent morphologically identified M. sanguineum, M. affine and M. candidum, respectively. Chlorotypes G and C correspond to G-type and C-type, respectively, in the text. (XLSX) [file pone.0096680.s005.xlsx]

## Sheet: S
Table S5 Genetic analysis of all individuals of Melastoma sampled in Guangdong in the study. Probabilities are given for memership in the STRUCTURE clusters and in the NEWHYBRIDS genotypic classes. Ms, Ma and Mc represent morphologically identified M. sanguineum, M. affine and M. candidum, respectively. Chlorotypes G and C correspond to G-type and C-type, respectively, in the text.
Individual	STRUCTURE Analysis			Individual	NEWHYBRIDS Analysis						Chlorotype
	Ms cluster	Mc cluster			Ms	Mc	F1	F2	Ms BC	Mc BC
Ms01	0.915	0.085		Ms01	0.86284	0	0.00026	0.08764	0.04924	1e-05	G
Ms02	0.974	0.026		Ms02	0.99748	0	0	0.0007	0.00181	0	C
Ms03	0.947	0.053		Ms03	0.97683	0	1e-05	0.01346	0.0097	0	C
Ms04	0.948	0.052		Ms04	0.95953	0	0.0002	0.02695	0.01332	1e-05	C
Ms05	0.961	0.039		Ms05	0.99013	0	0	0.00445	0.00542	0	C
Ms06	0.918	0.082		Ms06	0.83147	0	0	0.15665	0.01188	0	C
Ms07	0.919	0.081		Ms07	0.89364	0	0.00061	0.06594	0.0398	1e-05	C
Ms08	0.69	0.31		Ms08	0.00084	0	2e-05	0.98018	0.01895	2e-05	C
Ms09	0.604	0.396		Ms09	0.00012	0.00096	0.00341	0.96982	0.02323	0.00245	C
Ms10	0.922	0.078		Ms10	0.91509	0	2e-05	0.04944	0.03545	0	C
Ms11	0.821	0.179		Ms11	0.05495	0	0.00019	0.92985	0.0144	0.00062	C
Ms12	0.942	0.058		Ms12	0.9634	0	0	0.01373	0.02287	0	G
Ms13	0.951	0.049		Ms13	0.95332	0	9e-05	0.03155	0.01504	1e-05	C
Ms14	0.813	0.187		Ms14	0.23377	0	0.00024	0.72548	0.04039	0.00012	C
Ms15	0.765	0.235		Ms15	0.01573	0	0.00018	0.95353	0.03019	0.00038	C
Ms16	0.606	0.394		Ms16	0.00012	0.00096	0.00341	0.96982	0.02323	0.00245	C
Ms17	0.669	0.331		Ms17	0.00079	0.0001	0.01301	0.91933	0.06537	0.0014	C
Ms18	0.975	0.025		Ms18	0.99888	0	0	0.00018	0.00094	0	C
Ms19	0.96	0.04		Ms19	0.98773	0	0	0.00728	0.00499	0	C
Ms20	0.77	0.23		Ms20	0.00949	1e-05	0.00176	0.93071	0.05755	0.00048	C
Ms21	0.961	0.039		Ms21	0.71137	0	0.00035	0.20376	0.08452	1e-05	C
Ms22	0.976	0.024		Ms22	0.99913	0	0	0.00012	0.00074	0	C
Ms23	0.969	0.031		Ms23	0.99673	0	0	0.00113	0.00214	0	C
Ms24	0.966	0.034		Ms24	0.99511	0	0	0.00187	0.00302	0	C
Ms25	0.967	0.033		Ms25	0.99526	0	0	0.00167	0.00307	0	C
Ms26	0.965	0.035		Ms26	0.99533	0	0	0.00189	0.00279	0	G
Ms27	0.968	0.032		Ms27	0.99286	0	0	0.0033	0.00384	0	C
Ma01	0.576	0.424		Ma01	0.0009	6e-05	0.24382	0.68644	0.0439	0.02488	C
Ma02	0.178	0.822		Ma02	0	0.3807	0.03653	0.34936	0.00031	0.2331	C
Ma03	0.461	0.539		Ma03	0	6e-05	0.47796	0.44561	0.01316	0.06321	C
Ma04	0.159	0.841		Ma04	0	0.47735	0.02323	0.30544	0.00028	0.19371	C
Ma05	0.456	0.544		Ma05	0	7e-05	0.41329	0.49482	0.01195	0.07987	G
Ma06	0.487	0.513		Ma06	1e-05	7e-05	0.00326	0.98283	0.00896	0.00487	C
Ma07	0.879	0.121		Ma07	0.54183	0	0.00305	0.35925	0.09581	7e-05	C
Ma08	0.15	0.85		Ma08	0	0.57877	3e-05	0.18825	0	0.23295	G
Ma09	0.126	0.874		Ma09	0	0.58843	0.01478	0.21382	0.00019	0.18278	C
Ma10	0.837	0.163		Ma10	0.33903	0	0.02044	0.53015	0.10979	0.00059	C
Ma11	0.422	0.578		Ma11	0	0.00043	0.4156	0.48178	0.00928	0.0929	C
Ma12	0.531	0.469		Ma12	0	0	0.05866	0.89185	0.0461	0.00338	G
Ma13	0.719	0.281		Ma13	0.00637	0	0.00119	0.89338	0.09894	0.00013	C
Ma14	0.322	0.678		Ma14	0	0.34504	0	0.55876	0	0.0962	C
Ma15	0.159	0.841		Ma15	0	0.55308	0.00861	0.23718	7e-05	0.20105	C
Ma16	0.61	0.39		Ma16	7e-05	0	0.00054	0.98509	0.01376	0.00054	G
Ma17	0.395	0.605		Ma17	0	0.00313	0.05209	0.86124	0.00406	0.07949	C
Ma18	0.689	0.311		Ma18	0.00465	0	1e-05	0.97797	0.01736	1e-05	G
Ma19	0.223	0.777		Ma19	0	0.32791	0.00054	0.49965	5e-05	0.17185	C
Ma20	0.527	0.473		Ma20	0.01648	0.00478	0.01549	0.92859	0.02229	0.01238	C
Ma21	0.664	0.336		Ma21	0.00286	2e-05	0.0036	0.96184	0.02995	0.00173	C
Ma22	0.6	0.4		Ma22	1e-05	0.00319	0.05075	0.89559	0.01939	0.03106	C
Ma23	0.275	0.725		Ma23	0	0.22454	4e-05	0.70908	2e-05	0.06633	G
Mc01	0.026	0.974		Mc01	0	0.99729	0	0.00033	0	0.00238	C
Mc02	0.029	0.971		Mc02	0	0.99785	0	0.00023	0	0.00192	C
Mc03	0.135	0.865		Mc03	0	0.63055	9e-05	0.33241	3e-05	0.03692	C
Mc04	0.03	0.97		Mc04	0	0.99428	0	0.00113	0	0.00459	C
Mc05	0.033	0.967		Mc05	0	0.99443	0	0.00111	0	0.00446	C
Mc06	0.029	0.971		Mc06	0	0.99581	0	0.00066	0	0.00352	C
Mc07	0.193	0.807		Mc07	0	0.42237	0.00364	0.44138	0.00013	0.13248	C
Mc08	0.064	0.936		Mc08	0	0.95547	0	0.01174	0	0.03279	C
Mc09	0.342	0.658		Mc09	0	0.00113	0.03325	0.78439	0.00085	0.18038	C
Mc10	0.045	0.955		Mc10	0	0.9813	0	0.00378	0	0.01492	C
Mc11	0.032	0.968		Mc11	0	0.99489	0	0.0009	0	0.00421	C
Mc12	0.227	0.773		Mc12	0	0.40501	3e-05	0.52306	2e-05	0.07188	C
Mc13	0.043	0.957		Mc13	0	0.98154	0	0.00475	0	0.01371	C
Mc14	0.121	0.879		Mc14	0	0.7397	0	0.09303	0	0.16726	C
Mc15	0.035	0.965		Mc15	0	0.99231	0	0.00198	0	0.00571	C
Mc16	0.031	0.969		Mc16	0	0.9957	0	0.00071	0	0.00359	C
Mc17	0.033	0.967		Mc17	0	0.9916	0	0.00124	0	0.00716	C
Mc18	0.028	0.972		Mc18	0	0.99577	0	0.00061	0	0.00362	C
Mc19	0.29	0.71		Mc19	0	0.01132	0	0.91634	0	0.07233	C
Mc20	0.038	0.962		Mc20	0	0.98685	0	0.00276	0	0.0104	C
Mc21	0.044	0.956		Mc21	0	0.97902	0	0.00615	0	0.01482	C
Mc22	0.036	0.964		Mc22	0	0.99052	0	0.00163	0	0.00785	C
