# Supplementary material for: Extensive Hybridization and Introgression between Melastoma candidum and M. sanguineum
Source: PLoS One. 2014 May 5;9(5):e96680. doi: 10.1371/journal.pone.0096680 (PMC4010499; doi:10.1371/journal.pone.0096680)
Supplement: File S1 — Analysis of appropriate K value for the SSR data of three Melastoma taxa. The analyses were conducted for the combined Hainan and Guangdong data sets (A), Hainan data set (B) and Guangdong data set (C), respectively. (XLSX) [file pone.0096680.s006.xlsx]

## Sheet: hs
Table A Analysis of appropriate K value for the SSR data of three Melastoma taxa on the Hainan and Guangdong sampling sites.
K	L(K)	Stdev	L′(K)	L″(K)	[L″(K)]	DeltaK
1	-4356.8	46.2				0
2	-3854.1	153.9	502.7	-245.5	245.5	1.59519
3	-3596.9	220.8	257.2	-86.5	86.5	0.391757
4	-3426.2	283.1	170.7	-34.8	34.8	0.122925
5	-3290.3	296.5	135.9	-102.2	102.2	0.344688
6	-3256.6	360.5	33.7	6.8	6.8	0.0188627
7	-3216.1	393.3	40.5	27.3	27.3	0.0694127
8	-3148.3	411.5	67.8	-68.8	68.8	0.167193
9	-3149.3	491.4	-1	-409.9	409.9	0.834147
10	-3560.2	1412.9	-410.9	410.9	410.9	0.29082
Table B Analysis of appropriate K value for the SSR data of three Melastoma taxa on the Hainan sampling site.
K	L(K)	Stdev	L′(K)	L″(K)	[L″(K)]	DeltaK
1	-2213.8	39.9				0
2	-1904.1	110.4	309.7	-181.5	181.5	1.64402
3	-1775.9	156.1	128.2	-99.7	99.7	0.638693
4	-1747.4	213.5	28.5	-140.6	140.6	0.658548
5	-1859.5	488.8	-112.1	26.4	26.4	0.0540098
6	-1945.2	808.3	-85.7	303.2	303.2	0.375108
7	-1727.7	420.6	217.5	-219.8	219.8	0.522587
8	-1730	459.1	-2.3	-51.3	51.3	0.11174
9	-1783.6	591.1	-53.6	56.4	56.4	0.0954153
10	-1780.8	623.7	2.8	#REF!	2.8	0.00448934
Table C Analysis of appropriate K value for the SSR data of three Melastoma taxa on the Guangdong sampling site.
K	L(K)	Stdev	L′(K)	L″(K)	[L″(K)]	DeltaK
1	-1696.7	25.7				0
2	-1493.8	92.5	202.9	-163.8	163.8	1.77081
3	-1454.7	154.9	39.1	-17.3	17.3	0.111685
4	-1432.9	165	21.8	17.7	17.7	0.107273
5	-1393.4	217.9	39.5	-125	125	0.573658
6	-1478.9	437.2	-85.5	52.2	52.2	0.119396
7	-1512.2	542.7	-33.3	-34.5	34.5	0.063571
8	-1580	668.1	-67.8	142.3	142.3	0.212992
9	-1505.5	579.1	74.5	-166.5	166.5	0.287515
10	-1597.5	747.8	-92	92	92	0.123028
Figure A The relationship between K values and △K for the combined Hainan and Guangdong data sets.
Figure B The relationship between K values and △K for the Hainan data set.
Figure C The relationship between K values and △K for the Guangdong data set.
